# Supplementary material for: Association between Patients’ Body Mass Index and the Effect of Monophasic Pulsed Microcurrent Stimulation on Pressure Injury Healing
Source: Biomedicines. 2023 Aug 25;11(9):2379. doi: 10.3390/biomedicines11092379 (PMC10526075; doi:10.3390/biomedicines11092379)
Supplement: Supplementary file 1 [file biomedicines-11-02379-s001.zip]

Archive with 1 entries (1 files):
- biomedicines-2504556-SI.pdf
